# Supplementary material for: A computational method for prioritizing targeted therapies in precision oncology: performance analysis in the SHIVA01 trial
Source: NPJ Precis Oncol. 2021 Jun 23;5:59. doi: 10.1038/s41698-021-00191-2 (PMC8222375; doi:10.1038/s41698-021-00191-2)
Supplement: Supplementary file 3 — Supplementary Data 3 [file 41698_2021_191_MOESM3_ESM.xlsx]

## Sheet: AEL score
Data supporting Figure 3. Association between digital drug-assignment (DDA) and treatment outcome of molecularly targeted agents (MTAs) in SHIVA01
	ALL	113 pts
	SUM AEL	95921.7	28996.1
	AVG AEL	1522.57	579.922	0.036526
		DC	PD	T-TEST
	1	22.13	1391.17
	2	2336.93	357.46
	3	3116.53	357.46
	4	4205.31	0.23
	5	357.46	489.67
	6	2042.81	249.45
	7	88.3	348.14
	8	2336.93	357.46
	9	348.14	-39.98
	10	2284.13	249.45
	11	357.46	2284.13
	12	3047.74	-1113.66
	13	0.49	3054.15
	14	266.8	266.54
	15	486.02	498.45
	16	3002.26	1.5
	17	552.65	-1263.78
	18	-1274.84	2336.93
	19	119.35	-407.56
	20	249.74	3002.26
	21	0.64	357.46
	22	566.58	357.46
	23	315.04	2336.93
	24	0	357.46
	25	2708.03	357.46
	26	250.01	3501.07
	27	188.87	0.51
	28	3018.5	330.19
	29	315.04	315.04
	30	249.45	2284.13
	31	315.04	330.19
	32	3344.74	-642.39
	33	357.46	313.66
	34	0.64	435.54
	35	348.14	449.9
	36	4165	-1291.37
	37	3054.15	498.45
	38	176.09	-996.6
	39	357.46	-1291.37
	40	4001.17	3001.97
	41	191.61	0.49
	42	3054.47	357.46
	43	1391.17	-224.52
	44	329.18	315.04
	45	315.04	-796.87
	46	2263.9	250.01
	47	2284.13	315.04
	48	21997.8	382.87
	49	329.03	2178.56
	50	1930.6	2792.87
	51	0.23
	52	379.06
	53	348.14
	54	-949.51
	55	265.98
	56	249.45
	57	2336.93
	58	2336.93
	59	266.93
	60	3012.87
	61	3572.15
	62	0.23
	63	2336.93
