# Supplementary material for: A computational method for prioritizing targeted therapies in precision oncology: performance analysis in the SHIVA01 trial
Source: NPJ Precis Oncol. 2021 Jun 23;5:59. doi: 10.1038/s41698-021-00191-2 (PMC8222375; doi:10.1038/s41698-021-00191-2)
Supplement: Supplementary file 4 — Supplementary Data 4 [file 41698_2021_191_MOESM4_ESM.xlsx]

## Sheet: AELs by tiers
Data supporting Figure 4. Association between digital drug-assignment (DDA) and treatment outcome of molecularly targeted agents (MTAs) in SHIVA01
patients	response	AEL of MTA used in trial	tier
1	PD	-1291.37	low
2	PD	-1291.37	low
3	SD	-1274.84	low
4	PD	-1263.78	low
5	PD	-1113.66	low
6	PD	-996.6	low
7	SD	-949.51	low
8	PD	-796.87	low
9	PD	-642.39	low
10	PD	-407.56	low
11	PD	-224.52	low
12	PD	-39.98	low
13	SD	0	intermediate
14	PD	0.23	intermediate
15	SD	0.23	intermediate
16	SD	0.23	intermediate
17	PD	0.49	intermediate
18	SD	0.49	intermediate
19	PD	0.51	intermediate
20	SD	0.64	intermediate
21	SD	0.64	intermediate
22	PD	1.5	intermediate
23	SD	22.13	intermediate
24	SD	88.3	intermediate
25	SD	119.35	intermediate
26	SD	176.09	intermediate
27	SD	188.87	intermediate
28	SD	191.61	intermediate
29	PD	249.45	intermediate
30	PD	249.45	intermediate
31	SD	249.45	intermediate
32	SD	249.45	intermediate
33	PR	249.74	intermediate
34	PD	250.01	intermediate
35	SD	250.01	intermediate
36	SD	265.98	intermediate
37	PD	266.54	intermediate
38	SD	266.8	intermediate
39	SD	266.93	intermediate
40	PD	313.66	intermediate
41	PD	315.04	intermediate
42	PD	315.04	intermediate
43	PD	315.04	intermediate
44	SD	315.04	intermediate
45	SD	315.04	intermediate
46	SD	315.04	intermediate
47	SD	315.04	intermediate
48	SD	329.03	intermediate
49	SD	329.18	intermediate
50	PD	330.19	intermediate
51	PD	330.19	intermediate
52	PD	348.14	intermediate
53	SD	348.14	intermediate
54	SD	348.14	intermediate
55	SD	348.14	intermediate
56	PD	357.46	intermediate
57	PD	357.46	intermediate
58	PD	357.46	intermediate
59	PD	357.46	intermediate
60	PD	357.46	intermediate
61	PD	357.46	intermediate
62	PD	357.46	intermediate
63	PD	357.46	intermediate
64	SD	357.46	intermediate
65	SD	357.46	intermediate
66	SD	357.46	intermediate
67	PR	357.46	intermediate
68	SD	379.06	intermediate
69	PD	382.87	intermediate
70	PD	435.54	intermediate
71	PD	449.9	intermediate
72	SD	486.02	intermediate
73	PD	489.67	intermediate
74	PD	498.45	intermediate
75	PD	498.45	intermediate
76	SD	552.65	intermediate
77	PR	566.58	intermediate
78	PD	1391.17	high
79	SD	1391.17	high
80	SD	1930.6	high
81	SD	2042.81	high
82	PD	2178.56	high
83	SD	2263.9	high
84	PD	2284.13	high
85	PD	2284.13	high
86	SD	2284.13	high
87	SD	2284.13	high
88	PD	2336.93	high
89	PD	2336.93	high
90	SD	2336.93	high
91	SD	2336.93	high
92	SD	2336.93	high
93	SD	2336.93	high
94	SD	2336.93	high
95	SD	2708.03	high
96	PD	2792.87	high
97	PD	3001.97	high
98	PD	3002.26	high
99	SD	3002.26	high
100	SD	3012.87	high
101	SD	3018.5	high
102	SD	3047.74	high
103	PD	3054.15	high
104	SD	3054.15	high
105	SD	3054.47	high
106	SD	3116.53	high
107	SD	3344.74	high
108	PD	3501.07	high
109	SD	3572.15	high
110	SD	4001.17	high
111	PR	4165	high
112	SD	4205.31	high
113	PR	21997.8	high
