# Supplementary material for: A computational method for prioritizing targeted therapies in precision oncology: performance analysis in the SHIVA01 trial
Source: NPJ Precis Oncol. 2021 Jun 23;5:59. doi: 10.1038/s41698-021-00191-2 (PMC8222375; doi:10.1038/s41698-021-00191-2)
Supplement: Supplementary file 5 — Supplementary Data 5 [file 41698_2021_191_MOESM5_ESM.xlsx]

## Sheet: PFS data
Data supporting Figure 5a. Association between digital drug-assignment (DDA) and treatment outcome of molecularly targeted agents (MTAs) in SHIVA01
PFS data of patients by tiers
patients	PFS	progression or death	AEL	tier
1	1.57	1	-1291.37	low
2	2.03	1	-1291.37	low
3	4.92	1	-1274.84	low
4	1.61	1	-1263.78	low
5	3.74	1	-1113.66	low
6	1.64	1	-996.6	low
7	15.28	1	-949.51	low
8	1.51	1	-796.87	low
9	1.48	1	-642.39	low
10	1.87	1	-407.56	low
11	2.43	1	-224.52	low
12	2.49	1	-39.98	low
13	8.92	0	0	intermediate
14	2.07	1	0.23	intermediate
15	3.41	1	0.23	intermediate
16	18	1	0.23	intermediate
17	5.64	1	0.49	intermediate
18	4	1	0.49	intermediate
19	2.3	1	0.51	intermediate
20	1.21	1	0.64	intermediate
21	4.46	1	0.64	intermediate
22	1.38	1	1.5	intermediate
23	3.44	1	22.13	intermediate
24	1.25	1	88.3	intermediate
25	3.97	1	119.35	intermediate
26	3.84	1	176.09	intermediate
27	3.11	1	188.87	intermediate
28	5.93	1	191.61	intermediate
29	5.05	1	249.45	intermediate
30	1.8	1	249.45	intermediate
31	2.1	1	249.45	intermediate
32	5.7	0	249.45	intermediate
33	9.08	1	249.74	intermediate
34	5.54	1	250.01	intermediate
35	3.48	1	250.01	intermediate
36	8.07	1	265.98	intermediate
37	1.25	1	266.54	intermediate
38	2.03	1	266.8	intermediate
39	3.61	0	266.93	intermediate
40	1.84	1	313.66	intermediate
41	7.93	1	315.04	intermediate
42	3.61	1	315.04	intermediate
43	7.54	0	315.04	intermediate
44	1.67	1	315.04	intermediate
45	6.43	1	315.04	intermediate
46	2.16	1	315.04	intermediate
47	2.16	1	315.04	intermediate
48	3.7	1	329.03	intermediate
49	8.36	1	329.18	intermediate
50	1.8	1	330.19	intermediate
51	2.85	1	330.19	intermediate
52	3.87	1	348.14	intermediate
53	1.67	1	348.14	intermediate
54	2.49	1	348.14	intermediate
55	9.87	0	348.14	intermediate
56	1.7	1	357.46	intermediate
57	1.64	1	357.46	intermediate
58	2	1	357.46	intermediate
59	7.77	1	357.46	intermediate
60	1.8	1	357.46	intermediate
61	3.05	1	357.46	intermediate
62	2.26	1	357.46	intermediate
63	0.46	1	357.46	intermediate
64	3.54	1	357.46	intermediate
65	2.26	1	357.46	intermediate
66	1.64	1	357.46	intermediate
67	2.07	1	357.46	intermediate
68	9.18	1	379.06	intermediate
69	2.13	1	382.87	intermediate
70	1.84	1	435.54	intermediate
71	1.57	1	449.9	intermediate
72	5.7	1	486.02	intermediate
73	3.7	1	489.67	intermediate
74	1.97	1	498.45	intermediate
75	2.07	1	498.45	intermediate
76	3.67	1	552.65	intermediate
77	9.64	1	566.58	intermediate
78	1.48	1	1391.17	high
79	3.8	1	1391.17	high
80	5.93	1	1930.6	high
81	2	1	2042.81	high
82	2.75	1	2178.56	high
83	3.51	1	2263.9	high
84	3.48	1	2284.13	high
85	1.9	1	2284.13	high
86	1.93	1	2284.13	high
87	3.74	1	2284.13	high
88	5.44	0	2336.93	high
89	10.82	1	2336.93	high
90	1.7	1	2336.93	high
91	1.8	1	2336.93	high
92	5.77	1	2336.93	high
93	18.23	0	2336.93	high
94	3.87	1	2336.93	high
95	3.25	1	2708.03	high
96	4.59	1	2792.87	high
97	1.8	1	3001.97	high
98	5.38	1	3002.26	high
99	2	1	3002.26	high
100	5.74	1	3012.87	high
101	5.97	1	3018.5	high
102	4	1	3047.74	high
103	2.98	1	3054.15	high
104	5.64	1	3054.15	high
105	4.07	1	3054.47	high
106	3.9	1	3116.53	high
107	4.92	1	3344.74	high
108	2.07	1	3501.07	high
109	4.79	1	3572.15	high
110	5.18	1	4001.17	high
111	7.51	1	4165	high
112	5.93	1	4205.31	high
113	5.57	1	21997.8	high

## Sheet: OS data
Data supporting Figure 5b. Association between digital drug-assignment (DDA) and treatment outcome of molecularly targeted agents (MTAs) in SHIVA01
OS data of patients by tiers
pts	OS	progression or death	AEL	tier
1	3.48	1	-1291.37	low
2	5.03	1	-1291.37	low
3	16.23	1	-1274.84	low
4	7.98	1	-1263.78	low
5	10.74	1	-1113.66	low
6	3.68	1	-996.6	low
7	29.8	1	-949.51	low
8	7.29	1	-796.87	low
9	9.66	1	-642.39	low
10	8.38	1	-407.56	low
11	9.17	1	-224.52	low
12	17.25	1	-39.98	low
13	20.3	0	0	intermediate
14	29.9	1	0.23	intermediate
15	18.33	1	0.23	intermediate
16	20.01	1	0.23	intermediate
17	16.07	1	0.49	intermediate
18	12.16	1	0.49	intermediate
19	19.81	1	0.51	intermediate
20	4.44	1	0.64	intermediate
21	5.72	1	0.64	intermediate
22	7.1	1	1.5	intermediate
23	6.31	1	22.13	intermediate
24	11.99	1	88.3	intermediate
25	7.85	1	119.35	intermediate
26	7.26	1	176.09	intermediate
27	9.4	1	188.87	intermediate
28	13.37	1	191.61	intermediate
29	11.79	1	249.45	intermediate
30	7	1	249.45	intermediate
31	12.35	1	249.45	intermediate
32	9.89	0	249.45	intermediate
33	14.92	1	249.74	intermediate
34	21.52	1	250.01	intermediate
35	7.1	1	250.01	intermediate
36	11.99	1	265.98	intermediate
37	3.98	1	266.54	intermediate
38	13.77	1	266.8	intermediate
39	8.74	0	266.93	intermediate
40	9.1	1	313.66	intermediate
41	18.56	1	315.04	intermediate
42	11.04	1	315.04	intermediate
43	13.73	0	315.04	intermediate
44	10.18	1	315.04	intermediate
45	7.85	1	315.04	intermediate
46	26.09	1	315.04	intermediate
47	6.7	1	315.04	intermediate
48	11.1	1	329.03	intermediate
49	14	1	329.18	intermediate
50	14.36	1	330.19	intermediate
51	22.11	1	330.19	intermediate
52	15.8	1	348.14	intermediate
53	20.63	1	348.14	intermediate
54	4.4	1	348.14	intermediate
55	20.83	0	348.14	intermediate
56	6.18	1	357.46	intermediate
57	13.73	1	357.46	intermediate
58	11.7	1	357.46	intermediate
59	33.08	1	357.46	intermediate
60	3.58	1	357.46	intermediate
61	4.73	1	357.46	intermediate
62	5.22	1	357.46	intermediate
63	16.72	1	357.46	intermediate
64	9.13	1	357.46	intermediate
65	4.8	1	357.46	intermediate
66	11.63	1	357.46	intermediate
67	10.55	1	357.46	intermediate
68	21.52	1	379.06	intermediate
69	11.17	1	382.87	intermediate
70	8.15	1	435.54	intermediate
71	10.38	1	449.9	intermediate
72	19.35	1	486.02	intermediate
73	13.54	1	489.67	intermediate
74	10.02	1	498.45	intermediate
75	6.05	1	498.45	intermediate
76	9.59	1	552.65	intermediate
77	18.07	1	566.58	intermediate
78	12.29	1	1391.17	high
79	11.5	1	1391.17	high
80	8.34	1	1930.6	high
81	4.9	1	2042.81	high
82	12.52	1	2178.56	high
83	15.51	1	2263.9	high
84	7.03	1	2284.13	high
85	10.41	1	2284.13	high
86	12.52	1	2284.13	high
87	13.8	1	2284.13	high
88	10.84	0	2336.93	high
89	11.76	1	2336.93	high
90	6.54	1	2336.93	high
91	4.93	1	2336.93	high
92	27.6	1	2336.93	high
93	24.9	0	2336.93	high
94	9.56	1	2336.93	high
95	7.79	1	2708.03	high
96	12.12	1	2792.87	high
97	6.7	1	3001.97	high
98	10.97	1	3002.26	high
99	8.11	1	3002.26	high
100	21.85	1	3012.87	high
101	13.96	1	3018.5	high
102	7.56	1	3047.74	high
103	13.77	1	3054.15	high
104	17.94	1	3054.15	high
105	11.96	1	3054.47	high
106	17.81	1	3116.53	high
107	6.21	1	3344.74	high
108	8.41	1	3501.07	high
109	12.68	1	3572.15	high
110	20.99	1	4001.17	high
111	16.66	1	4165	high
112	37.36	1	4205.31	high
113	11.27	1	21997.8	high
