# Supplementary material for: A computational method for prioritizing targeted therapies in precision oncology: performance analysis in the SHIVA01 trial
Source: NPJ Precis Oncol. 2021 Jun 23;5:59. doi: 10.1038/s41698-021-00191-2 (PMC8222375; doi:10.1038/s41698-021-00191-2)
Supplement: Supplementary file 6 — Supplementary Data 6 [file 41698_2021_191_MOESM6_ESM.xlsx]

## Sheet: Suggested AEL scores
Data supporting Figure 6. The AEL values of MTAs of the highest AEL values assigned by the DDA from the SHIVA01 MTAs and 631 MTAs of its current database
patients	response	AEL of MTA used in trial	compound with the highest suggested AEL	tier
1	PD	-1291.37	5208	low
2	PD	-1291.37	4759.89	low
3	SD	-1274.84	4905	low
4	PD	-1263.78	4753	low
5	PD	-1113.66	4641	low
6	PD	-996.6	4335	low
7	SD	-949.51	4152	low
8	PD	-796.87	3866	low
9	PD	-642.39	3389.96	low
10	PD	-407.56	3958	low
11	PD	-224.52	4550	low
12	PD	-39.98	935.63	low
13	SD	0	3116	intermediate
14	PD	0.23	21	intermediate
15	SD	0.23	14286.3	intermediate
16	SD	0.23	204	intermediate
17	PD	0.49	349	intermediate
18	SD	0.49	349	intermediate
19	PD	0.51	2072	intermediate
20	SD	0.64	258.36	intermediate
21	SD	0.64	249.45	intermediate
22	PD	1.5	4905	intermediate
23	SD	22.13	231.78	intermediate
24	SD	88.3	355	intermediate
25	SD	119.35	1118	intermediate
26	SD	176.09	397	intermediate
27	SD	188.87	898	intermediate
28	SD	191.61	317	intermediate
29	PD	249.45	249	intermediate
30	PD	249.45	576.98	intermediate
31	SD	249.45	249	intermediate
32	SD	249.45	427	intermediate
33	PR	249.74	1944.59	intermediate
34	PD	250.01	250	intermediate
35	SD	250.01	250	intermediate
36	SD	265.98	265	intermediate
37	PD	266.54	4769	intermediate
38	SD	266.8	266	intermediate
39	SD	266.93	266	intermediate
40	PD	313.66	313	intermediate
41	PD	315.04	427	intermediate
42	PD	315.04	3120	intermediate
43	PD	315.04	3196.42	intermediate
44	SD	315.04	427	intermediate
45	SD	315.04	717	intermediate
46	SD	315.04	427	intermediate
47	SD	315.04	427	intermediate
48	SD	329.03	329	intermediate
49	SD	329.18	329	intermediate
50	PD	330.19	330	intermediate
51	PD	330.19	330	intermediate
52	PD	348.14	3196	intermediate
53	SD	348.14	460	intermediate
54	SD	348.14	460	intermediate
55	SD	348.14	460	intermediate
56	PD	357.46	509	intermediate
57	PD	357.46	4205	intermediate
58	PD	357.46	4205	intermediate
59	PD	357.46	4205	intermediate
60	PD	357.46	4205	intermediate
61	PD	357.46	4205	intermediate
62	PD	357.46	4205	intermediate
63	PD	357.46	5371	intermediate
64	SD	357.46	509	intermediate
65	SD	357.46	4205	intermediate
66	SD	357.46	509	intermediate
67	PR	357.46	4164	intermediate
68	SD	379.06	392.31	intermediate
69	PD	382.87	460.92	intermediate
70	PD	435.54	435	intermediate
71	PD	449.9	759	intermediate
72	SD	486.02	806	intermediate
73	PD	489.67	811	intermediate
74	PD	498.45	824	intermediate
75	PD	498.45	824	intermediate
76	SD	552.65	1256.72	intermediate
77	PR	566.58	1242.78	intermediate
78	PD	1391.17	2407	high
79	SD	1391.17	2407	high
80	SD	1930.6	7233	high
81	SD	2042.81	6513.87	high
82	PD	2178.56	3052	high
83	SD	2263.9	3096	high
84	PD	2284.13	3904	high
85	PD	2284.13	3116	high
86	SD	2284.13	3116	high
87	SD	2284.13	3116	high
88	PD	2336.93	3196	high
89	PD	2336.93	3196	high
90	SD	2336.93	3196	high
91	SD	2336.93	3196	high
92	SD	2336.93	3196	high
93	SD	2336.93	3196	high
94	SD	2336.93	3196	high
95	SD	2708.03	3993.19	high
96	PD	2792.87	3053	high
97	PD	3001.97	3116.53	high
98	PD	3002.26	3116.53	high
99	SD	3002.26	3116	high
100	SD	3012.87	3117.71	high
101	SD	3018.5	3116	high
102	SD	3047.74	3610	high
103	PD	3054.15	3196.42	high
104	SD	3054.15	3471.48	high
105	SD	3054.47	3086	high
106	SD	3116.53	3116	high
107	SD	3344.74	7505	high
108	PD	3501.07	3501	high
109	SD	3572.15	3876	high
110	SD	4001.17	4164	high
111	PR	4165	4619	high
112	SD	4205.31	4205	high
113	PR	21997.8	21997	high
