# Supplementary material for: A computational method for prioritizing targeted therapies in precision oncology: performance analysis in the SHIVA01 trial
Source: NPJ Precis Oncol. 2021 Jun 23;5:59. doi: 10.1038/s41698-021-00191-2 (PMC8222375; doi:10.1038/s41698-021-00191-2)
Supplement: Supplementary file 7 — Supplementary Data 7 [file 41698_2021_191_MOESM7_ESM.xlsx]

## Sheet: Supplementary Table 1
Supplementary Table 1. Detailed clinical and molecular information of patients treated with MTAs in SHIVA01 trial
SHIVA ID	Primary tumor	Histology type	Molecular profile	Therapy in trial	AEL of drug applied in trial	Best response	PFS	OS
01-0001	head-neck	squamous cell carcinoma	STK11 loss; AKT1, AKT2, PIK3CB, RICTOR ampl	everolimus	22.13	SD	3.44	6.31
01-0004	ovary	adenocarcinoma	JAK3-V722I, ATM-K1698T; AR, ESR1, PGR exp	tamoxifen	2336.93	SD	5.44	10.84
01-0010	cervix	adenocarcinoma	ESR1 exp	letrozole	3116.53	SD	3.9	17.81
01-0017	breast	UNKNOWN	AR, ESR1, PGR exp	letrozole	4205.31	SD	5.93	37.36
01-0018	breast	UNKNOWN	PIK3CA-H1047R	everolimus	1391.17	PD	1.48	12.29
01-0025	breast	UNKNOWN	PTPN11-E69K, TP53-E286K; AR exp	abiraterone	357.46	PD	1.7	6.18
01-0039	breast	UNKNOWN	AR, ESR1, PGR exp	abiraterone	357.46	SD	1.64	13.73
01-0041	breast	UNKNOWN	AR, ESR1, PGR exp; PTEN loss	abiraterone	357.46	PD	2	11.7
01-0044	UNKNOWN	sarcoma	PGR exp	tamoxifen	0.23	PD	2.07	29.9
01-0057	lung	UNKNOWN	TP53-R249G, EGFR-746_751del; STK11 loss; HER2 ampl	lapatinib + trastuzumab	2042.81	SD	2	4.9
01-0062	anus	squamous cell carcinoma	PIK3CA-E545K	everolimus	489.67	PD	3.7	13.54
01-0064	lung	UNKNOWN	STK11-D194Y, TP53-V173L; STK11 loss	everolimus	88.3	SD	1.25	11.99
01-0070	ovary	adenocarcinoma	TP53-C242Y; ESR1, PGR exp	tamoxifen	2336.93	SD	10.82	11.76
01-0073	ovary	adenocarcinoma	TP53-Y234C, KDR-G1308R; AR, ESR1 exp	abiraterone	348.14	SD	3.87	15.8
01-0078	lung	UNKNOWN	TP53-R249M, APC-Q1447fs; PTEN loss	everolimus	249.45	PD	5.05	11.79
01-0081	endometrium	adenocarcinoma	TP53-F270C, TP53-Y126_S127delins*; AR, PGR exp	abiraterone	348.14	PD	1.67	20.63
01-0091	lung	UNKNOWN	KRAS-G13C; ESR1 exp	tamoxifen	2284.13	SD	3.48	7.03
01-0099	breast	UNKNOWN	ESR1, AR, PGR exp	abiraterone	357.46	SD	7.77	33.08
01-0114	UNKNOWN	urothelial carcinoma	PIK3CA-T1025A, TP53-R175H; ESR1 exp; PTEN loss; RICTOR ampl	everolimus	3047.74	SD	4	7.56
01-0115	breast	UNKNOWN	AR, ESR1, PGR exp; STK11, INPP4B loss	abiraterone	357.46	PD	1.8	3.58
01-0119	UNKNOWN	adenocarcinoma	KRAS-Q61H; SKT11, PTEN loss	everolimus	-39.98	PD	2.49	17.25
01-0122	skin	malignant melanoma	BRAF-N581T; INPP4B, PTEN loss	everolimus	249.45	PD	1.8	7
01-0124	UNKNOWN	adenoid cystic carcinoma	PDGFRA, KIT ampl	sorafenib	0.49	SD	5.64	16.07
01-0126	head-neck	squamous cell carcinoma	ESR1 exp; YES1 ampl	tamoxifen	2284.13	PD	1.9	10.41
01-0139	lung	UNKNOWN	STK11, PTEN loss	everolimus	266.8	SD	2.03	13.77
01-0148	colon	adenocarcinoma	KRAS-G12V, PIK3CA-E542K	everolimus	-1113.66	PD	3.74	10.74
01-0158	UNKNOWN	adenoid cystic carcinoma	PIK3CA-E545K, TP53-V172F	everolimus	486.02	SD	5.7	19.35
01-0160	head-neck	squamous cell carcinoma	ESR1 exp; SRC ampl; PTEN loss	everolimus	3002.26	SD	5.38	10.97
01-0162	ovary	adenocarcinoma	TP53-V157G; ESR1, PGR exp; STK11, PTEN loss	everolimus	3054.15	PD	2.98	13.77
01-0166	gastroesophageal junction	adenocarcinoma	TP53-G266E; PTEN, STK11, INPP4B loss, HER2, SRC ampl	everolimus	266.54	PD	1.25	3.98
01-0172	head-neck	squamous cell carcinoma	TP53-W91; STK11 loss; EGFR ampl	erlotinib	552.65	SD	3.67	9.59
01-0181	cervix	squamous cell carcinoma	PIK3CA-E545K	everolimus	498.45	PD	1.97	10.02
01-0182	colon	adenocarcinoma	KRAS-G12V, TP53-G266E; PTEN, INPP4B, STK11 loss	everolimus	-1274.84	SD	4.92	16.23
01-0183	gastroesophageal junction	adenocarcinoma	TP53-R282W; HER2 ampl, FLT3 ampl	imatinib	1.5	PD	1.38	7.1
01-0191	colon	adenocarcinoma	KRAS-G12A, PIK3CA-E545K	everolimus	119.35	SD	3.97	7.85
01-0197	head-neck	squamous cell carcinoma	TP53-R248Q; PTEN loss	everolimus	249.74	PR	9.08	14.92
01-0206	colon	adenocarcinoma	KRAS-G12V, PTEN-L23*, TP53-E180K; PTEN loss	everolimus	-1263.78	PD	1.61	7.98
01-0222	ovary	adenocarcinoma	ESR1 exp; STK11 loss	tamoxifen	2336.93	PD	1.7	6.54
02-0002	endometrium	sarcoma	PTEN loss, PDGFRA ampl	sorafenib	0.64	SD	1.21	4.44
02-0017	cervix	squamous cell carcinoma	FGFR1-K139E; ESR1, PGR exp; STK11 loss, EGFR ampl	erlotinib	566.58	PR	9.64	18.07
02-0035	liver	hepatocellular carcinoma	AR exp	abiraterone	315.04	SD	7.93	18.56
02-0046	UNKNOWN	neuroendocrine tumor (NET)	ESR1 exp; PTEN, STK11 loss	dasatinib	0	SD	8.92	20.3
02-0057	colon	adenocarcinoma	KRAS-G12D, TP53-R156G, ERBB2-S792F; FLT3 ampl	lapatinib + trastuzumab	-407.56	PD	1.87	8.38
02-0071	lung	UNKNOWN	KRAS-G12A; ESR1 exp; STK11, PTEN loss; PIK3CB ampl	everolimus	2708.03	SD	3.25	7.79
02-0072	salivary gland	adenocarcinoma	PIK3CB ampl; PTEN loss	everolimus	250.01	SD	5.54	21.52
02-0078	head-neck	squamous cell carcinoma	ESR1 exp; PTEN, INPP4B loss	everolimus	3002.26	PD	2	8.11
02-0083	gastroesophageal junction	adenocarcinoma	PIK3CA-H1047Y, TP53-R248W, RET-E621K; INPP4B loss	everolimus	188.87	SD	3.11	9.4
02-0086	liver	hepatocellular carcinoma	ESR1 exp; PTEN, STK11 loss	everolimus	3018.5	SD	5.97	13.96
03-0002	lung	UNKNOWN	TP53-G266E; ESR1, AR exp; PTEN, STK11, INPP4B loss	abiraterone	315.04	SD	3.61	11.04
03-0015	UNKNOWN	sarcoma	SMO-S205fs, TP53, PTEN loss	everolimus	249.45	SD	2.1	12.35
03-0023	ovary	granulosa cell tumor, mal.	ATM-V410A; ESR1, PGR, AR exp	abiraterone	315.04	SD	7.54	13.73
04-0005	breast	UNKNOWN	KRAS-G12V, PIK3CA-H1047R; ESR1, PGR loss	everolimus	3344.74	SD	4.92	6.21
04-0007	breast	UNKNOWN	AR, ESR1, PGR exp	abiraterone	357.46	SD	3.05	4.73
04-0008	UNKNOWN	sarcoma	PTEN loss, PDGFRA ampl	sorafenib	0.64	SD	4.46	5.72
04-0009	breast	UNKNOWN	AR, ESR1, PGR exp	abiraterone	357.46	PD	2.26	5.22
04-0010	UNKNOWN	adenocarcinoma	TP53-N239D; AR exp	abiraterone	348.14	SD	2.49	4.4
04-0012	breast	UNKNOWN	TP53-R248W; AR, ESR1, PGR exp; HER2 ampl	abiraterone	357.46	PD	0.46	16.72
04-0013	breast	UNKNOWN	KRAS-A146T, PIK3CA-E545K; ESR1, PGR exp; PTEN loss	everolimus	4165	PR	7.51	16.66
04-0019	ovary	adenocarcinoma	TP53-R273H; AR, ESR1 exp; STK11, INPP4B, PTEN loss	everolimus	3054.15	SD	5.64	17.94
04-0042	colon	adenocarcinoma	TP53-R196*, KRAS-G12delinsAG; PTEN, INPP4B loss	everolimus	176.09	SD	3.84	7.26
04-0047	ovary	adenocarcinoma	TP53-G279E; ESR1, AR exp; STK11, INPP4B loss	tamoxifen	2336.93	PD	1.8	4.93
05-0001	breast	UNKNOWN	APC-Q1447fs; AR exp; STK11, PTEN loss	abiraterone	357.46	PR	3.54	9.13
05-0005	breast	UNKNOWN	AR, ESR1 exp	abiraterone	357.46	PD	2.26	4.8
05-0013	breast	UNKNOWN	PIK3CA-E545K; AR, ESR1 exp	everolimus	4001.17	SD	5.18	20.99
05-0014	breast	UNKNOWN	PTEN-D324Y, TP53-S215fs; AR exp; STK11, INPP4B, PTEN loss	abiraterone	357.46	PD	1.64	11.63
05-0015	UNKNOWN	urothelial carcinoma	TP53-E285K; AR exp; PTEN, STK11, INPP4B loss; HER2 ampl	lapatinib + trastuzumab	3501.065	PD	2.07	8.41
05-0018	colon	adenocarcinoma	APC-E1353*, PIK3CA-E545K, TP53-R248Q, CSF1R-E317fs, SMAD4-450_451del; PTEN, STK11 loss, PDGFRB ampl	sorafenib	0.51	PD	2.3	19.81
05-0020	breast	UNKNOWN	TP53-Q165*; INPP4B, STK11 loss; RICTOR ampl, PTEN loss	everolimus	330.19	PD	1.8	14.36
05-0026	nasopharynx	UNKNOWN	AR exp	abiraterone	315.04	PD	1.67	10.18
05-0027	UNKNOWN	urothelial carcinoma	ESR1 exp; PTEN loss	tamoxifen	2284.13	PD	1.93	12.52
05-0028	breast	UNKNOWN	TP53-E204*; INPP4B, STK11, PTEN loss	everolimus	330.19	PD	2.85	22.11
05-0032	lung	UNKNOWN	TP53-P278R, FLT3-M665T; INPP4B, STK11 loss; RICTOR ampl	sorafenib	191.61	SD	5.93	13.37
05-0040	ovary	adenocarcinoma	AR, ESR1 exp; STK11, PTEN, INPP4B loss; PIK3CA ampl	everolimus	3054.47	SD	4.07	11.96
05-0046	cervix	squamous cell carcinoma	AKT1-E17K, KRAS-G12V, TP53-111_111del	everolimus	-642.39	PD	1.48	9.66
06-0011	breast	UNKNOWN	TP53-D207fs; PTEN loss	everolimus	313.66	PD	1.84	9.1
06-0014	breast	UNKNOWN	PIK3CA-H1047R, TP53-R248G	everolimus	1391.17	SD	3.8	11.5
06-0022	lung	UNKNOWN	KIT-D572G	imatinib	329.18	SD	8.36	14
06-0027	breast	UNKNOWN	PTEN, STK11, INPP4B loss, PIK3CA ampl	everolimus	435.54	PD	1.84	8.15
06-0041	ovary	adenocarcinoma	PIK3CA-E542K, TP53-M133K; STK11, INPP4B loss	everolimus	449.9	PD	1.57	10.38
06-0042	UNKNOWN	urothelial carcinoma	ABL1-K247R, FGFR3-S249C, AR exp	abiraterone	315.04	SD	6.43	7.85
06-0044	cervix	squamous cell carcinoma	FBXW7-R505C, PIK3CA-V346G; ESR1 exp	tamoxifen	2263.9	SD	3.51	15.51
06-0047	colon	adenocarcinoma	KRAS-G12V, TP53-R282W; INPP4B, PTEN loss	everolimus	-1291.37	PD	1.57	3.48
06-0052	nasopharynx	UNKNOWN	ESR1, PGR exp	tamoxifen	2284.13	SD	3.74	13.8
06-0056	cervix	squamous cell carcinoma	PIK3CA-E545K; ESR1, PGR exp	everolimus	498.45	PD	2.07	6.05
06-0063	colon	adenocarcinoma	BRAF-V600E, FBXW7-R465C	vemurafenib	21997.84	PR	5.57	11.27
06-0075	pancreas	adenocarcinoma	KRAS-G12D, TP53-R282W, CDKN2A-P81L; INPP4B, PTEN loss	everolimus	-996.6	PD	1.64	3.68
06-0079	colon	adenocarcinoma	KRAS-G12V, TP53-A159V, PTEN loss	everolimus	-1291.37	PD	2.03	5.03
06-0090	lung	UNKNOWN	TP53-R273L, SMO-F187V; ESR1 exp; SRC ampl; PTEN loss	everolimus	3001.97	PD	1.8	6.7
06-0094	ovary	adenocarcinoma	KIT-V852I	imatinib	329.03	SD	3.7	11.1
06-0096	endometrium	adenocarcinoma	ATM-V410A, KRAS-G12V, PIK3CA-E545K, PTEN-Y68H, PTEN-F337C, APC-1501_1505del; ESR1, PGR exp; PTEN, STK11, INPP4B loss	everolimus	1930.6	SD	5.93	8.34
06-0103	lung	UNKNOWN	EGFR-T790M, TP53-191_194del; PGR exp; INPP4B loss; EGFR ampl	tamoxifen	0.23	SD	3.41	18.33
06-0105	endometrium	adenocarcinoma	STK11 loss, PIK3CA ampl, PTEN loss	everolimus	379.06	SD	9.18	21.52
07-0006	UNKNOWN	adenoid cystic carcinoma	TP53-G245C; KIT, PDGFRA, RICTOR ampl	sorafenib	0.49	PD	4	12.16
07-0011	pancreas	adenocarcinoma	AR, PGR exp	abiraterone	348.14	SD	9.87	20.83
07-0014	breast	UNKNOWN	PIK3CA-N345K; ESR1, AR exp; STK11, INPP4B loss	abiraterone	357.46	PD	2.07	10.55
07-0037	endometrium	adenocarcinoma	KRAS-G12V, PIK3CA-E542K	everolimus	-949.51	SD	15.28	29.8
07-0044	UNKNOWN	germ cell tumors	STK11, PTEN loss	everolimus	265.98	SD	8.07	11.99
07-0046	UNKNOWN	sarcoma	AR, PGR exp; PTEN loss	everolimus	249.45	SD	5.7	9.89
07-0053	colon	adenocarcinoma	APC-R1450*, APC-R876*, JAK3-V722I, KRAS-G13D, PIK3CA-E545K, TP53-R282W; STK11, INPP4B loss; HER2 ampl	everolimus	-224.52	PD	2.43	9.17
07-0057	ovary	adenocarcinoma	ATM-R2719H; AR, ESR1 exp; INPP4B loss	tamoxifen	2336.93	SD	5.77	27.6
07-0070	ovary	adenocarcinoma	ESR1 exp	tamoxifen	2336.93	SD	18.23	24.9
07-0081	bone	osteosarcoma	AR exp	abiraterone	315.04	PD	2.16	26.09
07-0112	colon	adenocarcinoma	APC-1295_1296del; STK11, PTEN, INPP4B loss	everolimus	266.93	SD	3.61	8.74
07-0116	colon	adenocarcinoma	KRAS-G12D, PIK3CA-E545K, APC-1462_1463del	everolimus	-796.87	PD	1.51	7.29
07-0124	endometrium	adenocarcinoma	RET-E623K; ESR1 exp; PTEN loss	everolimus	3012.87	SD	5.74	21.85
07-0126	pancreas	adenocarcinoma	PTEN, INPP4B loss	everolimus	250.01	PD	3.48	7.1
07-0136	ovary	adenocarcinoma	CTNNB1-T41I, PIK3CA-H1047R; ESR1, PGR exp	everolimus	3572.15	SD	4.79	12.68
07-0141	eye	uveal melanoma	GNAQ-Q209P; AR exp; STK11 loss	abiraterone	315.04	PD	2.16	6.7
07-0154	gastroesophageal junction	adenocarcinoma	TP53-H179Y; PGR exp	tamoxifen	0.23	SD	18	20.01
08-0009	ovary	adenocarcinoma	APC-L1302fs, APC-R1450fs, AKT1-L156delinsLW, TP53-N345fs, TP53-T155fs; INPP4B, PTEN, STK11 loss; YES1, PIK3CA ampl	everolimus	382.87	PD	2.13	11.17
08-0018	cervix	squamous cell carcinoma	ESR1 exp; STK11 , PTEN loss; PIK3CB, PIK3CA ampl	tamoxifen	2178.56	PD	2.75	12.52
08-0020	ovary	adenocarcinoma	TP53-R196*; ESR1, PGR exp	tamoxifen	2336.93	SD	3.87	9.56
08-0024	endometrium	adenocarcinoma	AKT1-E17K, APC-R1450*, EGFR-E97K, PIK3CA-P458L; ESR1, PGR exp	everolimus	2792.87	PD	4.59	12.12
