# Supplementary material for: A computational method for prioritizing targeted therapies in precision oncology: performance analysis in the SHIVA01 trial
Source: NPJ Precis Oncol. 2021 Jun 23;5:59. doi: 10.1038/s41698-021-00191-2 (PMC8222375; doi:10.1038/s41698-021-00191-2)
Supplement: Supplementary file 8 — Supplementary Data 2 [file 41698_2021_191_MOESM8_ESM.xlsx]

## Sheet: Supplementary Table 2
Supplementary Table 2. Detailed representation of the system of digital drug-assignment (DDA) upon an example
patient ID	tumor type	DRIVER	AEL	TARGET	AEL	inherited driver items (AEL)			sum inherited AEL	COMPOUND	AEL	inherited driver items (AEL)				sum inherited driver AEL	inherited target items (AEL)			sum inherited target AEL	sum inherited driver+target AEL
Example 5	breast cancer	ER OVEREXPRESSION	731.820	PIK3CA WILD-TYPE	1251.37	ER OVEREXPRESSION (731.82)	PIK3CA-E545K (276.63)		1008.45	PALBOCICLIB	4604.32	ER OVEREXPRESSION (731.82)	KRAS-A146T (150.92)			882.74	CDK4 WILD-TYPE (888.34)	CDK6 WILD-TYPE (883.44)		1771.78	2654.52
		PIK3CA-E545K	276.630	ER WILD-TYPE	1222.00	ER OVEREXPRESSION (731.82)	PIK3CA-E545K (-276.63)		455.19	LETROZOLE	3898.00	ER OVEREXPRESSION (731.82)				731.82	ER WILD-TYPE (1222.00)			1222.00	1953.82
		KRAS-A146T	150.910	mTOR WILD-TYPE	1102.61	ER OVEREXPRESSION (731.82)	PIK3CA-E545K (276.63)	PTEN LOSS (50.04)	1058.49	ABEMACICLIB	3080.47	ER OVEREXPRESSION (731.82)	KRAS-A146T (150.92)			882.74	CDK4 WILD-TYPE (888.34)	CDK6 WILD-TYPE (883.44)		1771.78	2654.52
		PTEN LOSS	50.040	AKT1 WILD-TYPE	1013.79	ER OVEREXPRESSION (731.82)	PIK3CA-E545K (276.63)		1008.45	RIBOCICLIB	3058.48	ER OVEREXPRESSION (731.82)				731.82	CDK4 WILD-TYPE (888.34)	CDK6 WILD-TYPE (883.44)		1771.78	2503.6
		PR OVEREXPRESSION	5.500	CDK4 WILD-TYPE	888.34	ER OVEREXPRESSION (731.82)	KRAS-A146T (150.92)		882.74	EVEROLIMUS	2886.78	ER OVEREXPRESSION (731.82)	KRAS-A146T (150.92)	PIK3CA-E545K (276.63)	PTEN LOSS (50.04)	907.57	mTOR WILD-TYPE (1102.61)			1102.61	2010.18
				CDK6 WILD-TYPE	883.44	ER OVEREXPRESSION (731.82)	KRAS-A146T (150.92)		882.74	TAMOXIFEN	2773.34	ER OVEREXPRESSION (731.82)				731.82	ER WILD-TYPE (1222.00)			1222.00	1958.82
				AKT2 WILD-TYPE	277.74	PIK3CA-E545K (276.63)			276.63	GSK2126458	2634.61	PIK3CA-E545K (276.63)				276.63	mTOR WILD-TYPE (1102.61)	PIK3CA WILD-TYPE (1251.37)		2353.98	2630.61
				CTNNB1 WILD-TYPE	277.07	PIK3CA-E545K (276.63)			276.63	DACTOLISIB	2632.83	PIK3CA-E545K (276.63)				276.63	mTOR WILD-TYPE (1102.61)	PIK3CA WILD-TYPE (1251.37)		2353.98	2630.61
				AKT3 WILD-TYPE	276.99	PIK3CA-E545K (276.63)			276.63	FULVESTRANT	2472.13	ER OVEREXPRESSION (731.82)				731.82	ER WILD-TYPE (1222.00)			1222.00	1958.82
				RAF1 WILD-TYPE	154.78	KRAS-A146T (150.92)			150.92	VOXTALISIB	2354.17						mTOR WILD-TYPE (1102.61)	PIK3CA WILD-TYPE (1251.37)		2353.98	2353.98
				PLK1 WILD-TYPE	153.74	KRAS-A146T (150.92)			150.92	PWT33597	2353.98						mTOR WILD-TYPE (1102.61)	PIK3CA WILD-TYPE (1251.37)		2353.98	2353.98
				SOS1 WILD-TYPE	152.75	KRAS-A146T (150.92)			150.92	PI-103	2353.98						mTOR WILD-TYPE (1102.61)	PIK3CA WILD-TYPE (1251.37)		2353.98	2353.98
				HSP90 WILD-TYPE	152.62	KRAS-A146T (150.92)			150.92	VS-5584	2353.98						mTOR WILD-TYPE (1102.61)	PIK3CA WILD-TYPE (1251.37)		2353.98	2353.98
				MAPK1 WILD-TYPE	152.36	KRAS-A146T (150.92)			150.92	PKI179	2353.98						mTOR WILD-TYPE (1102.61)	PIK3CA WILD-TYPE (1251.37)		2353.98	2353.98
				MAPK3 WILD-TYPE	152.36	KRAS-A146T (150.92)			150.92	SF1126	2353.98						mTOR WILD-TYPE (1102.61)	PIK3CA WILD-TYPE (1251.37)		2353.98	2353.98
				CNKSR1 WILD-TYPE	151.76	KRAS-A146T (150.92)			150.92	GEDATOLISIB	2353.98						mTOR WILD-TYPE (1102.61)	PIK3CA WILD-TYPE (1251.37)		2353.98	2353.98
				DNMT1 WILD-TYPE	151.76	KRAS-A146T (150.92)			150.92	PF-04691502	2353.98						mTOR WILD-TYPE (1102.61)	PIK3CA WILD-TYPE (1251.37)		2353.98	2353.98
				CDK1 WILD-TYPE	151.21	KRAS-A146T (150.92)			150.92	P7170	2353.98						mTOR WILD-TYPE (1102.61)	PIK3CA WILD-TYPE (1251.37)		2353.98	2353.98
				PDL1 WILD-TYPE	50.52	PTEN LOSS (50.04)			50.04	APITOLISIB	2353.98						mTOR WILD-TYPE (1102.61)	PIK3CA WILD-TYPE (1251.37)		2353.98	2353.98
				EGFR MUTANT	-50.73	PTEN LOSS (-50.04)			-50.04	DS-7423	2353.98						mTOR WILD-TYPE (1102.61)	PIK3CA WILD-TYPE (1251.37)		2353.98	2353.98
				PARP1 WILD-TYPE	-101.56	KRAS-A146T (-150.92)	PTEN LOSS (50.04)		-100.88	BGT226	2353.98						mTOR WILD-TYPE (1102.61)	PIK3CA WILD-TYPE (1251.37)		2353.98	2353.98
				MAP2K1 WILD-TYPE	-115.93	KRAS-A146T (150.92)	PIK3CA-E545K (-276.63)		-125.71	TASELISIB	2287.02	ER OVEREXPRESSION (731.82)	PIK3CA-E545K (276.63)			1008.45	PIK3CA WILD-TYPE (1251.37)			1251.37	2259.82
				BRAF WILD-TYPE	-158.39	KRAS-A146T (-150.92)			-150.92	ALPELISIB	2268.62	ER OVEREXPRESSION (731.82)	PIK3CA-E545K (276.63)			1008.45	PIK3CA WILD-TYPE (1251.37)			1251.37	2259.82
				ERBB2 WILD-TYPE	-334.38	PIK3CA-E545K (-276.63)	PTEN LOSS (-50.04)		-326.67	AZD9496	2040.32	ER OVEREXPRESSION (731.82)				731.82	ER WILD-TYPE (1222.00)			1222.00	1958.82
				EGFR WILD-TYPE	-675.79	KRAS-A146T (-150.92)	PIK3CA-E545K (-276.63)		-427.55	GDC-0810	2008.22	ER OVEREXPRESSION (731.82)				731.82	ER WILD-TYPE (1222.00)			1222.00	1958.82
										ELACESTRANT	1997.07	ER OVEREXPRESSION (731.82)				731.82	ER WILD-TYPE (1222.00)			1222.00	1958.82
										EXEMESTANE	1984.30	ER OVEREXPRESSION (731.82)				731.82	ER WILD-TYPE (1222.00)			1222.00	1958.82
										RONICICLIB	1922.99						CDK4 WILD-TYPE (888.34)	CDK6 WILD-TYPE (883.44)	CDK1 WILD-TYPE (151.21)	1922.99	1922.100
										IPATASERTIB	1569.74						AKT1 WILD-TYPE (1013.79)	AKT2 WILD-TYPE (277.74)	AKT3 WILD-TYPE (276.99)	1568.52	1568.53
										GDC-0077	1538.00	PIK3CA-E545K (276.63)				276.63	PIK3CA WILD-TYPE (1251.37)			1251.37	276.63
										PAXALISIB	1531.18	PIK3CA-E545K (276.63)				276.63	PIK3CA WILD-TYPE (1251.37)			1251.37	276.63
										PICTILISIB	1529.93	PIK3CA-E545K (276.63)				276.63	PIK3CA WILD-TYPE (1251.37)			1251.37	276.63
										BUPARLISIB	1529.02	PIK3CA-E545K (276.63)				276.63	PIK3CA WILD-TYPE (1251.37)			1251.37	276.63
										XL147	1528.95	PIK3CA-E545K (276.63)				276.63	PIK3CA WILD-TYPE (1251.37)			1251.37	276.63
										COPANLISIB	1528.55	PIK3CA-E545K (276.63)				276.63	PIK3CA WILD-TYPE (1251.37)			1251.37	276.63
										TEMSIROLIMUS	1447.09	PIK3CA-E545K (276.63)				326.67	mTOR WILD-TYPE (1102.61)			1102.61	326.67
										SIROLIMUS	1388.14	PIK3CA-E545K (276.63)				276.63	mTOR WILD-TYPE (1102.61)			1102.61	276.63
										METFORMIN	1380.59	PIK3CA-E545K (276.63)				276.63	mTOR WILD-TYPE (1102.61)			1102.61	276.63
										CH 5132799	1251.37						PIK3CA WILD-TYPE (1251.37)			1251.37	1251.37
										AZD6482	1251.37						PIK3CA WILD-TYPE (1251.37)			1251.37	1251.37
										RECILISIB	1251.37						PIK3CA WILD-TYPE (1251.37)			1251.37	1251.37
										WX 037	1251.37						PIK3CA WILD-TYPE (1251.37)			1251.37	1251.37
										SONOLISIB	1251.37						PIK3CA WILD-TYPE (1251.37)			1251.37	1251.37
										MLN1117	1251.37						PIK3CA WILD-TYPE (1251.37)			1251.37	1251.37
										ZSTK474	1251.37						PIK3CA WILD-TYPE (1251.37)			1251.37	1251.37
										GSK1059615	1251.37						PIK3CA WILD-TYPE (1251.37)			1251.37	1251.37
										BAZEDOXIFENE	1222.21						ER WILD-TYPE (1222.00)			1222.00	1222.00
										GDC-0927	1222.00						ER WILD-TYPE (1222.00)			1222.00	1222.00
										RIDAFOROLIMUS	1103.28						mTOR WILD-TYPE (1102.61)			1102.61	1102.61
										VISUSERTIB	1102.61						mTOR WILD-TYPE (1102.61)			1102.61	1102.61
										RES 529	1102.61						mTOR WILD-TYPE (1102.61)			1102.61	1102.61
										GDC 0349	1102.61						mTOR WILD-TYPE (1102.61)			1102.61	1102.61
										PANULISIB	1102.61						mTOR WILD-TYPE (1102.61)			1102.61	1102.61
										CC-115	1102.61						mTOR WILD-TYPE (1102.61)			1102.61	1102.61
										MLN0128	1102.61						mTOR WILD-TYPE (1102.61)			1102.61	1102.61
										AZD8055	1102.61						mTOR WILD-TYPE (1102.61)			1102.61	1102.61
										OSI-027	1102.61						mTOR WILD-TYPE (1102.61)			1102.61	1102.61
										CC-223	1102.61						mTOR WILD-TYPE (1102.61)			1102.61	1102.61
										AZD2014	1102.61						mTOR WILD-TYPE (1102.61)			1102.61	1102.61
										RIVICICLIB	1039.55						CDK4 WILD-TYPE (888.34)	CDK1 WILD-TYPE (151.21)		1039.55	1039.55
										RGB-286638	1039.55						CDK4 WILD-TYPE (888.34)	CDK1 WILD-TYPE (151.21)		1039.55	1039.55
										ALVOCIDIB	1039.55						CDK4 WILD-TYPE (888.34)	CDK1 WILD-TYPE (151.21)		1039.55	1039.55
										MILCICLIB	1039.55						CDK4 WILD-TYPE (888.34)	CDK1 WILD-TYPE (151.21)		1039.55	1039.55
										MK2206	1013.97						AKT1 WILD-TYPE (1013.79)			1013.79	1013.79
										DANUSERTIB	1013.79						AKT1 WILD-TYPE (1013.79)			1013.79	1013.79
										SR13668	1013.79						AKT1 WILD-TYPE (1013.79)			1013.79	1013.79
										GSK2141795	1013.79						AKT1 WILD-TYPE (1013.79)			1013.79	1013.79
										AFURESERTIB	1013.79						AKT1 WILD-TYPE (1013.79)			1013.79	1013.79
										BAY1125976	1013.79						AKT1 WILD-TYPE (1013.79)			1013.79	1013.79
										CAPIVASERTIB	1013.79						AKT1 WILD-TYPE (1013.79)			1013.79	1013.79
										AT13148	1013.79						AKT1 WILD-TYPE (1013.79)			1013.79	1013.79
										ARQ 092	1013.79						AKT1 WILD-TYPE (1013.79)			1013.79	1013.79
										SC-66	1013.79						AKT1 WILD-TYPE (1013.79)			1013.79	1013.79
										TRICIRIBINE	1013.79						AKT1 WILD-TYPE (1013.79)			1013.79	1013.79
										GSK690693	1013.79						AKT1 WILD-TYPE (1013.79)			1013.79	1013.79
										ASPIRIN	356.39	PIK3CA-E545K (276.63)				276.63					276.63
										GANETESPIB	305.58	KRAS-A146T (150.92)				150.92	HSP90 WILD-TYPE (152.63)			152.63	303.55
										BAY-293	304.56	KRAS-A146T (150.92)				150.92	SOS1 WILD-TYPE (152.76)			152.76	303.68
										E7386	277.07						CTNNB1 WILD-TYPE (277.07)			277.07	277.07
										PRI-724	277.07						CTNNB1 WILD-TYPE (277.07)			277.07	277.07
										ATEZOLIZUMAB	215.50	KRAS-A146T (150.92)				150.92	PDL1 WILD-TYPE (50.52)			50.52	201.44
										NIVOLUMAB	168.34	KRAS-A146T (150.92)				150.92					150.92
										PEMBROLIZUMAB	165.00	KRAS-A146T (150.92)				150.92					150.92
										NEXIRI	157.95	KRAS-A146T (150.92)				150.92					150.92
										ISIS 5132	154.78						RAF1 WILD-TYPE (154.78)			154.78	154.78
										PLX 5568	154.78						RAF1 WILD-TYPE (154.78)			154.78	154.78
										AT13387	154.36						HSP90 WILD-TYPE (152.63)			152.63	152.63
										TAK-960	153.74						PLK1 WILD-TYPE (153.75)			153.75	153.75
										NMS-P937	153.74						PLK1 WILD-TYPE (153.75)			153.75	153.75
										GSK-461364	153.74						PLK1 WILD-TYPE (153.75)			153.75	153.75
										BI 2536	153.74						PLK1 WILD-TYPE (153.75)			153.75	153.75
										VOLASERTIB	153.74						PLK1 WILD-TYPE (153.75)			153.75	153.75
										ONALESPIB	152.62						HSP90 WILD-TYPE (152.63)			152.63	152.63
										17-AAG	152.62						HSP90 WILD-TYPE (152.63)			152.63	152.63
										XL888	152.62						HSP90 WILD-TYPE (152.63)			152.63	152.63
										SNX-5422	152.62						HSP90 WILD-TYPE (152.63)			152.63	152.63
										MPC-3100	152.62						HSP90 WILD-TYPE (152.63)			152.63	152.63
										KW-2478	152.62						HSP90 WILD-TYPE (152.63)			152.63	152.63
										IPI-493	152.62						HSP90 WILD-TYPE (152.63)			152.63	152.63
										HSP990	152.62						HSP90 WILD-TYPE (152.63)			152.63	152.63
										DEBIO 932	152.62						HSP90 WILD-TYPE (152.63)			152.63	152.63
										TANESPIMYCIN	152.62						HSP90 WILD-TYPE (152.63)			152.63	152.63
										BIIB028	152.62						HSP90 WILD-TYPE (152.63)			152.63	152.63
										BIIB021	152.62						HSP90 WILD-TYPE (152.63)			152.63	152.63
										AUY922	152.62						HSP90 WILD-TYPE (152.63)			152.63	152.63
										ABI-010	152.62						HSP90 WILD-TYPE (152.63)			152.63	152.63
										GDC 0994	152.36						MAPK1 WILD-TYPE (152.37)			152.37	152.37
										MK 8353	152.36						MAPK1 WILD-TYPE (152.37)			152.37	152.37
										BMS-690514	151.79	KRAS-A146T (150.92)				150.92					150.92
										AMG 510	151.51	KRAS-A146T (150.92)				150.92					150.92
										CISPLATIN	151.26	KRAS-A146T (150.92)				150.92					150.92
										AT 7519	151.21						CDK1 WILD-TYPE (151.21)			151.21	151.21
										TG02	151.21						CDK1 WILD-TYPE (151.21)			151.21	151.21
										DINACICLIB	151.21						CDK1 WILD-TYPE (151.21)			151.21	151.21
										AZD5438	151.21						CDK1 WILD-TYPE (151.21)			151.21	151.21
										SORAFENIB	148.05	KRAS-A146T (150.92)				150.92	RAF1 WILD-TYPE (154.78)	BRAF WILD-TYPE (-154.80)		-3.62	147.3
										SELUMETINIB	55.27	KRAS-A146T (150.92)				150.92	MAP2K1 WILD-TYPE (-115.93)			-115.93	34.99
										AVELUMAB	50.72						PDL1 WILD-TYPE (50.52)			50.52	50.52
										MDX-1105	50.52						PDL1 WILD-TYPE (50.52)			50.52	50.52
										PD0325901	42.48	KRAS-A146T (150.92)				150.92	MAP2K1 WILD-TYPE (-115.93)			-115.93	34.99
										PIMASERTIB	40.70	KRAS-A146T (150.92)				150.92	MAP2K1 WILD-TYPE (-115.93)			-115.93	34.100
										TRAMETINIB	39.27	KRAS-A146T (150.92)				150.92	MAP2K1 WILD-TYPE (-115.93)			-115.93	34.101
										BINIMETINIB	35.50	KRAS-A146T (150.92)				150.92	MAP2K1 WILD-TYPE (-115.93)			-115.93	34.102
										BEVACIZUMAB	12.99
										BGB-283	9.92	KRAS-A146T (150.92)				150.92	BRAF WILD-TYPE (-158.40)			-158.40	7.48
										AXICABTAGENE CILOLEUCEL	9.01
										PAZOPANIB	4.52
										TAS-102	4.08
										DECITABINE	3.38
										ENZALUTAMIDE	2.30
										RAMUCIRUMAB	2.26
										ZIV-AFLIBERCEPT	2.13
										OBINUTUZUMAB	2.13
										BORTEZOMIB	2.09
										LENVATINIB	2.04
										DINUTUXIMAB	2.02
										ABIRATERONE	1.98
										NAB-PACLITAXEL	1.98
										FOLFIRINOX	1.94
										CEDIRANIB	1.64
										DENOSUMAB	1.43
										IPILIMUMAB	1.13
										TREBANANIB	1.10
										NINTEDANIB	1.08
										VENETOCLAX	0.98
										BELANTAMAB MAFODOTIN	0.90
										ORTERONEL	0.90
										ENFORTUMAB VEDOTIN-EJFV	0.67
										APALUTAMIDE	0.51
										OLARATUMAB	0.49
										IXAZOMIB	0.43
										RUXOLITINIB	0.41
										CABAZITAXEL	0.36
										SONIDEGIB	0.32
										NICLOSAMIDE	0.29
										VORINOSTAT	0.29
										DAROLUTAMIDE	0.28
										SILMITASERTIB	0.21
										AICAR	0.21
										AXITINIB	0.20
										SACITUZUMAB GOVITECAN	0.20
										DINUTUXIMAB BETA	0.20
										RIPRETINIB	0.20
										AVAPRITINIB	0.20
										CARBOPLATIN	0.20
										TOFACITINIB	0.19
										ETOPOSIDE	0.18
										NUTLIN-3A	0.16
										RILUZOLE	0.16
										CRIZOTINIB	0.15
										LUCITANIB	0.14
										FLUVASTATIN	0.12
										ATORVASTATIN	0.12
										OCTREOTIDE	0.12
										PENTOSTATIN	0.12
										TRICHOSTATIN A	0.12
										ENTINOSTAT	0.12
										MEDI-573	0.10
										ENTRECTINIB	0.10
										HER2-BBz-CAR T cells	0.10
										LCAR-B38M	0.10
										DOSTARLIMAB	0.10
										CABOZANTINIB	0.10
										ZOLEDRONIC ACID	0.07
										AZD4547	0.07
										NILOTINIB	0.06
										PROPRANOLOL	0.05
										MIDOSTAURIN	0.05
										LOBENGUANE	0.01
										DASATINIB	0.00
										HDM201	0.00
										CCT3833	-2.68						RAF1 WILD-TYPE (154.78)	BRAF WILD-TYPE (-158.40)		-3.62	-3.62
										REGORAFENIB	-2.78						RAF1 WILD-TYPE (154.78)	BRAF WILD-TYPE (-158.40)		-3.62	-3.62
										LXH254	-3.62						RAF1 WILD-TYPE (154.78)	BRAF WILD-TYPE (-158.40)		-3.62	-3.62
										HM95573	-3.62						RAF1 WILD-TYPE (154.78)	BRAF WILD-TYPE (-158.40)		-3.62	-3.62
										LY-3009120	-3.62						RAF1 WILD-TYPE (154.78)	BRAF WILD-TYPE (-158.40)		-3.62	-3.62
										TAK 580	-3.62						RAF1 WILD-TYPE (154.78)	BRAF WILD-TYPE (-158.40)		-3.62	-3.62
										XL281	-3.62						RAF1 WILD-TYPE (154.78)	BRAF WILD-TYPE (-158.40)		-3.62	-3.62
										ARQ 736	-3.62						RAF1 WILD-TYPE (154.78)	BRAF WILD-TYPE (-158.40)		-3.62	-3.62
										VELIPARIB	-21.52	PTEN LOSS (50.04)				50.04	PARP1 WILD-TYPE (-101.56)			-101.56	-51.52
										BRIGATINIB	-50.73						EGFR MUTANT (-50.73)			-50.73	-50.73
										NIRAPARIB	-96.58						PARP1 WILD-TYPE (-101.56)			-101.56	-101.56
										FOLFOX	-100.64	KRAS-A146T (150.92)	PIK3CA-E545K (-276.63)			-125.71					-125.71
										RUCAPARIB	-100.86						PARP1 WILD-TYPE (-101.56)			-101.56	-101.56
										2X-121	-101.56						PARP1 WILD-TYPE (-101.56)			-101.56	-101.56
										AZD 2461	-101.56						PARP1 WILD-TYPE (-101.56)			-101.56	-101.56
										INO-1001	-101.56						PARP1 WILD-TYPE (-101.56)			-101.56	-101.56
										FLUZOPARIB	-101.56						PARP1 WILD-TYPE (-101.56)			-101.56	-101.56
										PAMIPARIB	-101.56						PARP1 WILD-TYPE (-101.56)			-101.56	-101.56
										E7449	-101.56						PARP1 WILD-TYPE (-101.56)			-101.56	-101.56
										E7016	-101.56						PARP1 WILD-TYPE (-101.56)			-101.56	-101.56
										CEP-9722	-101.56						PARP1 WILD-TYPE (-101.56)			-101.56	-101.56
										INIPARIB	-101.56						PARP1 WILD-TYPE (-101.56)			-101.56	-101.56
										TALAZOPARIB	-101.56						PARP1 WILD-TYPE (-101.56)			-101.56	-101.56
										ABT767	-101.56						PARP1 WILD-TYPE (-101.56)			-101.56	-101.56
										OLAPARIB	-101.94						PARP1 WILD-TYPE (-101.56)			-101.56	-101.56
										COBIMETINIB	-115.87						MAP2K1 WILD-TYPE (-115.93)			-115.93	-115.93
										BI-847325	-115.93						MAP2K1 WILD-TYPE (-115.93)			-115.93	-115.93
										PD98059	-115.93						MAP2K1 WILD-TYPE (-115.93)			-115.93	-115.93
										ARRY-300	-115.93						MAP2K1 WILD-TYPE (-115.93)			-115.93	-115.93
										AS703988	-115.93						MAP2K1 WILD-TYPE (-115.93)			-115.93	-115.93
										U0126	-115.93						MAP2K1 WILD-TYPE (-115.93)			-115.93	-115.93
										WX-554	-115.93						MAP2K1 WILD-TYPE (-115.93)			-115.93	-115.93
										TAK-733	-115.93						MAP2K1 WILD-TYPE (-115.93)			-115.93	-115.93
										RO4987655	-115.93						MAP2K1 WILD-TYPE (-115.93)			-115.93	-115.93
										GDC-0623	-115.93						MAP2K1 WILD-TYPE (-115.93)			-115.93	-115.93
										E6201	-115.93						MAP2K1 WILD-TYPE (-115.93)			-115.93	-115.93
										REFAMETINIB	-115.93						MAP2K1 WILD-TYPE (-115.93)			-115.93	-115.93
										AZD8330	-115.93						MAP2K1 WILD-TYPE (-115.93)			-115.93	-115.93
										CI-1040	-119.52						MAP2K1 WILD-TYPE (-115.93)			-115.93	-115.93
										RO5126766	-119.55						MAP2K1 WILD-TYPE (-115.93)	RAF1 WILD-TYPE (154.78)	BRAF WILD-TYPE (-158.40)	-119.55	-119.55
										IMATINIB	-150.01	KRAS-A146T (-150.92)				-150.92					-150.92
										SUNITINIB	-151.04	KRAS-A146T (-150.92)				-150.92					-150.92
										PEMETREXED	-151.24	KRAS-A146T (-150.92)				-150.92					-150.92
										SALIRASIB	-153.58	KRAS-A146T (-150.92)				-150.92					-150.92
										GEMCITABINE	-154.71	KRAS-A146T (-150.92)				-150.92					-150.92
										ENCORAFENIB	-158.39						BRAF WILD-TYPE (-158.40)			-158.40	-158.40
										DOXORUBICIN	-276.82	PIK3CA-E545K (-276.63)				-276.63					-276.63
										LAPATINIB	-310.27	PIK3CA-E545K (-276.63)				-276.63	AKT1 WILD-TYPE (1013.79)	ERBB2 WILD-TYPE (-334.38)	EGFR WILD-TYPE (-675.79)	3.62	-273.01
										DABRAFENIB	-311.45	KRAS-A146T (-150.92)				-150.92	BRAF WILD-TYPE (-158.40)			-158.40	-309.32
										VEMURAFENIB	-311.61	KRAS-A146T (-150.92)				-150.92	BRAF WILD-TYPE (-158.40)			-158.40	-309.32
										SYD985	-334.11						ERBB2 WILD-TYPE (-334.38)			-334.38	-334.38
										TRASTUZUMAB EMTANSINE	-334.19						ERBB2 WILD-TYPE (-334.38)			-334.38	-334.38
										MM-302	-334.21						ERBB2 WILD-TYPE (-334.38)			-334.38	-334.38
										POZIOTINIB	-334.38						ERBB2 WILD-TYPE (-334.38)			-334.38	-334.38
										TRASTUZUMAB DERUXTECAN	-334.38						ERBB2 WILD-TYPE (-334.38)			-334.38	-334.38
										VARLITINIB	-334.38						ERBB2 WILD-TYPE (-334.38)			-334.38	-334.38
										MDX-210	-334.38						ERBB2 WILD-TYPE (-334.38)			-334.38	-334.38
										PYROTINIB	-334.38						ERBB2 WILD-TYPE (-334.38)			-334.38	-334.38
										MUBRITINIB	-334.38						ERBB2 WILD-TYPE (-334.38)			-334.38	-334.38
										PERTUZUMAB	-334.38						ERBB2 WILD-TYPE (-334.38)			-334.38	-334.38
										MARGETUXIMAB	-334.38						ERBB2 WILD-TYPE (-334.38)			-334.38	-334.38
										CP-724714	-334.38						ERBB2 WILD-TYPE (-334.38)			-334.38	-334.38
										CANERTINIB	-334.38						ERBB2 WILD-TYPE (-334.38)			-334.38	-334.38
										BMS-599626	-334.38						ERBB2 WILD-TYPE (-334.38)			-334.38	-334.38
										TUCATINIB	-334.38						ERBB2 WILD-TYPE (-334.38)			-334.38	-334.38
										VANDETANIB	-674.87						EGFR WILD-TYPE (-675.79)			-675.79	-675.79
										NECITUMUMAB	-675.38						EGFR WILD-TYPE (-675.79)			-675.79	-675.79
										ZALUTUMUMAB	-675.71						EGFR WILD-TYPE (-675.79)			-675.79	-675.79
										SIMOTINIB	-675.79						EGFR WILD-TYPE (-675.79)			-675.79	-675.79
										MATUZUMAB	-675.79						EGFR WILD-TYPE (-675.79)			-675.79	-675.79
										H 447	-675.79						EGFR WILD-TYPE (-675.79)			-675.79	-675.79
										IMGATUZUMAB	-675.79						EGFR WILD-TYPE (-675.79)			-675.79	-675.79
										BIBX 1382	-675.79						EGFR WILD-TYPE (-675.79)			-675.79	-675.79
										PKI 166	-675.79						EGFR WILD-TYPE (-675.79)			-675.79	-675.79
										THELIATINIB	-675.79						EGFR WILD-TYPE (-675.79)			-675.79	-675.79
										TESEVATINIB	-675.79						EGFR WILD-TYPE (-675.79)			-675.79	-675.79
										JNJ-26483327	-675.79						EGFR WILD-TYPE (-675.79)			-675.79	-675.79
										NIMOTUZUMAB	-675.79						EGFR WILD-TYPE (-675.79)			-675.79	-675.79
										MEHD7945A	-675.79						EGFR WILD-TYPE (-675.79)			-675.79	-675.79
										OSIMERTINIB	-675.79						EGFR WILD-TYPE (-675.79)			-675.79	-675.79
										SAPITINIB	-675.79						EGFR WILD-TYPE (-675.79)			-675.79	-675.79
										AEE788	-675.79						EGFR WILD-TYPE (-675.79)			-675.79	-675.79
										TRASTUZUMAB	-738.57	PTEN LOSS (-50.04)	PIK3CA-E545K (-276.63)			-326.67	ERBB2 WILD-TYPE (-334.38)			-334.38	-661.05
										GEFITINIB	-841.29	KRAS-A146T (-150.92)				-150.92	EGFR WILD-TYPE (-675.79)			-675.79	-826.71
										NERATINIB	-1010.01						ERBB2 WILD-TYPE (-334.38)	EGFR WILD-TYPE (-675.79)		-1010.17	-1010.17
										EPERTINIB	-1010.17						ERBB2 WILD-TYPE (-334.38)	EGFR WILD-TYPE (-675.79)		-1010.17	-1010.17
										TAK-285	-1010.17						ERBB2 WILD-TYPE (-334.38)	EGFR WILD-TYPE (-675.79)		-1010.17	-1010.17
										PELITINIB	-1010.17						ERBB2 WILD-TYPE (-334.38)	EGFR WILD-TYPE (-675.79)		-1010.17	-1010.17
										CUDC-101	-1010.17						ERBB2 WILD-TYPE (-334.38)	EGFR WILD-TYPE (-675.79)		-1010.17	-1010.17
										AV-412	-1010.17						ERBB2 WILD-TYPE (-334.38)	EGFR WILD-TYPE (-675.79)		-1010.17	-1010.17
										ALLITINIB	-1010.17						ERBB2 WILD-TYPE (-334.38)	EGFR WILD-TYPE (-675.79)		-1010.17	-1010.17
										AFATINIB	-1060.72						ERBB2 WILD-TYPE (-334.38)	EGFR WILD-TYPE (-675.79)	EGFR MUTANT (-50.73)	-1060.90	-1060.90
										CETUXIMAB	-1110.83	KRAS-A146T (-150.92)	PIK3CA-E545K (-276.63)			-427.55	EGFR WILD-TYPE (-675.79)			-675.79	-1103.34
										ERLOTINIB	-1130.73	KRAS-A146T (-150.92)	PIK3CA-E545K (-276.63)			-427.55	EGFR WILD-TYPE (-675.79)			-675.79	-1103.34
										DACOMITINIB	-1215.03	KRAS-A146T (-150.92)				-150.92	ERBB2 WILD-TYPE (-334.38)	EGFR WILD-TYPE (-675.79)	EGFR MUTANT (-50.73)	-1060.90	-1211.82
										PANITUMUMAB	-1487.93	KRAS-A146T (-150.92)	PIK3CA-E545K (-276.63)			-427.55	EGFR WILD-TYPE (-675.79)			-675.79	-1103.34
