# Supplementary material for: A computational method for prioritizing targeted therapies in precision oncology: performance analysis in the SHIVA01 trial
Source: NPJ Precis Oncol. 2021 Jun 23;5:59. doi: 10.1038/s41698-021-00191-2 (PMC8222375; doi:10.1038/s41698-021-00191-2)
Supplement: Supplementary file 9 — Supplementary Data 8 [file 41698_2021_191_MOESM9_ESM.xlsx]

## Sheet: Histrogram
Data supporting Supplementary Figure 1. Distribution histogram of AEL values of MTAs
pts	AEL	interval = 250
1	-1291.37
2	-1291.37
3	-1274.84
4	-1263.78
5	-1113.66
6	-996.6
7	-949.51
8	-796.87
9	-642.39
10	-407.56
11	-224.52
12	-39.98
13	0
14	0.23
15	0.23
16	0.23
17	0.49
18	0.49
19	0.51
20	0.64
21	0.64
22	1.5
23	22.13
24	88.3
25	119.35
26	176.09
27	188.87
28	191.61
29	249.45
30	249.45
31	249.45
32	249.45
33	249.74
34	250.01
35	250.01
36	265.98
37	266.54
38	266.8
39	266.93
40	313.66
41	315.04
42	315.04
43	315.04
44	315.04
45	315.04
46	315.04
47	315.04
48	329.03
49	329.18
50	330.19
51	330.19
52	348.14
53	348.14
54	348.14
55	348.14
56	357.46
57	357.46
58	357.46
59	357.46
60	357.46
61	357.46
62	357.46
63	357.46
64	357.46
65	357.46
66	357.46
67	357.46
68	379.06
69	382.87
70	435.54
71	449.9
72	486.02
73	489.67
74	498.45
75	498.45
76	552.65
77	566.58
78	1391.17
79	1391.17
80	1930.6
81	2042.81
82	2178.56
83	2263.9
84	2284.13
85	2284.13
86	2284.13
87	2284.13
88	2336.93
89	2336.93
90	2336.93
91	2336.93
92	2336.93
93	2336.93
94	2336.93
95	2708.03
96	2792.87
97	3001.97
98	3002.26
99	3002.26
100	3012.87
101	3018.5
102	3047.74
103	3054.15
104	3054.15
105	3054.47
106	3116.53
107	3344.74
108	3501.07
109	3572.15
110	4001.17
111	4165
112	4205.31
113	21997.8
