# Supplementary material for: A computational method for prioritizing targeted therapies in precision oncology: performance analysis in the SHIVA01 trial
Source: NPJ Precis Oncol. 2021 Jun 23;5:59. doi: 10.1038/s41698-021-00191-2 (PMC8222375; doi:10.1038/s41698-021-00191-2)
Supplement: Supplementary file 10 — Supplementary Data 9 [file 41698_2021_191_MOESM10_ESM.xlsx]

## Sheet: Table 1
patient ID	Example 1	Example 2	Example 3	Example 4	Example 5
tumor type	colorectal cancer	lung cancer	colorectal cancer	lung cancer	breast cancer
molecular profile	KRAS-G12V, TP53-A159V; PTEN loss	TP53-P278R, FLT3-M665T; INPP4B, STK11 loss; RICTOR amplification	APC-E1295del; PTEN, STK11, INPP4B loss	AR, ER expression; TP53-G266E; PTEN, STK11, INPP4B loss	ER, PR expression; PIK3CA-E545K, KRAS-A146T; PTEN loss
molecular alteration - MTA pairing used in SHIVA01	PTEN loss - everolimus	FLT3 mutation - sorafenib	PTEN loss - everolimus	AR expression - abiraterone	PIK3CA mutation and PTEN loss - everolimus
AEL score of the MTA used	-1291.37	191.61	266.93	315.04	4165
response to MTA	progressive disease	stable disease	stable disease	stable disease	partial response
all targets (n)	25	16	9	22	25
positive	20	15	6	19	20
negative	5	1	3	3	6
all associated drugs (n)	271	226	200	269	287
registered - positive	75	88	81	91	76
registered - negative	33	10	17	17	31
clinical development - positive	109	123	82	140	128
clinical development - negative	54	5	20	21	65
all evidence used (n)	1894	1778	1138	1716	1165
frequency-based	466	547	539	409	265
function-based	871	689	491	769	765
other	557	542	108	538	135
all connections (n)	2886	2498	1362	2450	1888
clinical evidence-based	998	724	629	829	907
preclinical evidence-based	1322	1142	178	1128	643
in silico evidence-based	25	27	3	21	11
frequency-based	541	605	552	472	327
