# Supplementary material for: A computational method for prioritizing targeted therapies in precision oncology: performance analysis in the SHIVA01 trial
Source: NPJ Precis Oncol. 2021 Jun 23;5:59. doi: 10.1038/s41698-021-00191-2 (PMC8222375; doi:10.1038/s41698-021-00191-2)
Supplement: Supplementary file 11 — Supplementary Data 10 [file 41698_2021_191_MOESM11_ESM.xlsx]

## Sheet: Table 2
Table 2. Detailed representation of the system of digital drug-assignment (DDA) upon an example
Patient ID	Tumor type	Drivers (5)	AEL	Targets (25)	AEL	MTAs other compounds (287)	AEL
Example 5	breast cancer	ER OVEREXPRESSION	731.820	PIK3CA WILD-TYPE	1251.37	PALBOCICLIB	4604.32
		PIK3CA-E545K	276.630	ER WILD-TYPE	1222.00	LETROZOLE	3898.00
		KRAS-A146T	150.910	mTOR WILD-TYPE	1102.61	ABEMACICLIB	3080.47
		PTEN LOSS	50.040	AKT1 WILD-TYPE	1013.79	RIBOCICLIB	3058.48
		PR OVEREXPRESSION	5.500	CDK4 WILD-TYPE	888.34	EVEROLIMUS	2886.78
				CDK6 WILD-TYPE	883.44	TAMOXIFEN	2773.34
				AKT2 WILD-TYPE	277.74	GSK2126458	2634.61
				CTNNB1 WILD-TYPE	277.07	DACTOLISIB	2632.83
				AKT3 WILD-TYPE	276.99	FULVESTRANT	2472.13
				RAF1 WILD-TYPE	154.78	VOXTALISIB	2354.17
				PLK1 WILD-TYPE	153.74	PWT33597	2353.98
				SOS1 WILD-TYPE	152.75	PI-103	2353.98
				HSP90 WILD-TYPE	152.62	VS-5584	2353.98
				MAPK1 WILD-TYPE	152.36	PKI179	2353.98
				MAPK3 WILD-TYPE	152.36	SF1126	2353.98
				CNKSR1 WILD-TYPE	151.76	GEDATOLISIB	2353.98
				DNMT1 WILD-TYPE	151.76	PF-04691502	2353.98
				CDK1 WILD-TYPE	151.21	P7170	2353.98
				PDL1 WILD-TYPE	50.52	APITOLISIB	2353.98
				EGFR MUTANT	-50.73	DS-7423	2353.98
				PARP1 WILD-TYPE	-101.56	BGT226	2353.98
				MAP2K1 WILD-TYPE	-115.93	TASELISIB	2287.02
				BRAF WILD-TYPE	-158.39	ALPELISIB	2268.62
				ERBB2 WILD-TYPE	-334.38	AZD9496	2040.32
				EGFR WILD-TYPE	-675.79	GDC-0810	2008.22
						ELACESTRANT	1997.07
						EXEMESTANE	1984.30
						RONICICLIB	1922.99
						IPATASERTIB	1569.74
						GDC-0077	1538.00
						PAXALISIB	1531.18
						PICTILISIB	1529.93
						BUPARLISIB	1529.02
						XL147	1528.95
						COPANLISIB	1528.55
						TEMSIROLIMUS	1447.09
						SIROLIMUS	1388.14
						and additional 236 compounds between 1389 and -739 AELs
						TRASTUZUMAB	-738.57
						GEFITINIB	-841.29
						NERATINIB	-1010.01
						EPERTINIB	-1010.17
						TAK-285	-1010.17
						PELITINIB	-1010.17
						CUDC-101	-1010.17
						AV-412	-1010.17
						ALLITINIB	-1010.17
						AFATINIB	-1060.72
						CETUXIMAB	-1110.83
						ERLOTINIB	-1130.73
						DACOMITINIB	-1215.03
						PANITUMUMAB	-1487.93
